# Supplementary material for: Exploring the PDZ, DUF, and LIM Domains of Pdlim5 in Dendrite Branching
Source: Int J Mol Sci. 2024 Jul 30;25(15):8326. doi: 10.3390/ijms25158326 (PMC11312917; doi:10.3390/ijms25158326)
Supplement: Supplementary file 1 [file ijms-25-08326-s001.zip]

Archive with 1 entries (1 files):
- ijms-3040419-supplementary.pdf
